# Supplementary material for: Genomic diversity of bacteriophages infecting Microbacterium spp
Source: PLoS One. 2020 Jun 18;15(6):e0234636. doi: 10.1371/journal.pone.0234636 (PMC7302621; doi:10.1371/journal.pone.0234636)
Supplement: S1 Table — Pairwise average nucleotide identities were calculated for 115 Microbacterium phages using DNA Master. Phage Min1 is not included. (XLSX) [file pone.0234636.s001.xlsx]

## Sheet: Sheet1
		Table S1. Pairwise average nucleotide identities for 115 Microbacterium phages
		Antoinette	Aubergine_rev1	AxiPup_rev1	Baines_rev1	Balsa_Rev1	Bandik	BeeBee8	Bonino_rev1	Dave_djs	Etna_rev1	Gargoyle_rev1	Gelo_Rev1	Hamlet_rev1	Ilzat_rev1	Kale_rev1	Knox_rev1	Ludgate_rev1	Martin_rev1	Nagem_rev1	Nattles_rev1	Oats_rev1	Papafritta_rev1	Peep_rev1	Peppino_rev1	PuppyEggo_rev1	Raccoon_rev1	Raptor_rev1	Redfield_rev1	Robinson_rev1	Schnapsidee_rev1	StingRay_rev1	Superfresh_rev1	Teagan_rev1	TeddyBear_rev1	Tenda_rev1	AlexAdler_Rev1	Espinosa_rev1	ColaCorta_Rev1	Eleri_Rev	Sansa_Rev1	Andromedas_Rev	Casey_Rev2	Pajaza_Rev2	Pikmin_Rev2	Golden_rev1	Koji_rev1	Lucky3_rev1	Sinatra
EA1	Antoinette	1	0.9545	0.9736	0.9616	0.824	0.966	0.8229	0.9561	0.9983	0.8229	0.9665	0.9592	0.8238	0.9587	0.9529	0.9741	0.9669	0.9667	0.9643	0.9582	0.9547	0.9558	0.9955	0.8215	0.9737	0.8236	0.9759	0.8223	0.9823	0.8224	0.9616	0.9941	0.9651	0.9542	0.9544	0.9825	0.9543	0.7087	0.7071	0.7094	0.7084	0.6883	0.6881	0.6883	0.7128	0.7136	0.713	0.7156
EA1	Aubergine_rev1	0.9545	1	0.9562	0.9643	0.8264	0.962	0.826	0.9838	0.9548	0.8263	0.9652	0.9628	0.8249	0.9791	0.9938	0.9553	0.9639	0.9618	0.965	0.9634	0.9953	0.9764	0.9545	0.8246	0.9566	0.827	0.956	0.8247	0.9564	0.8246	0.9816	0.9544	0.9644	0.9943	0.9992	0.9569	0.9983	0.7093	0.7091	0.7096	0.709	0.6853	0.6857	0.6853	0.7111	0.7134	0.7111	0.7124
EA1	AxiPup_rev1	0.9736	0.9562	1	0.9623	0.8217	0.9635	0.8206	0.9564	0.9738	0.8202	0.9707	0.9594	0.8216	0.9617	0.9542	0.9842	0.97	0.9654	0.964	0.9592	0.9553	0.9598	0.9737	0.8196	0.9967	0.821	0.9795	0.8197	0.9727	0.8192	0.9632	0.9741	0.9721	0.955	0.9561	0.9721	0.9558	0.7059	0.7057	0.7084	0.7056	0.6852	0.685	0.6852	0.71	0.713	0.71	0.7124
EA1	Baines_rev1	0.9616	0.9643	0.9623	1	0.8286	0.9509	0.8278	0.9697	0.9615	0.8278	0.9542	0.9871	0.8286	0.9648	0.9654	0.9619	0.956	0.9506	0.9592	0.9875	0.965	0.9617	0.9598	0.8259	0.9626	0.8283	0.9683	0.8266	0.961	0.8257	0.9681	0.9628	0.9545	0.967	0.9642	0.9625	0.9645	0.7086	0.7085	0.7092	0.7083	0.687	0.6874	0.6869	0.7118	0.7136	0.7119	0.7158
EA1	Balsa_Rev1	0.824	0.8264	0.8217	0.8286	1	0.8234	0.97	0.8264	0.8238	0.9548	0.8219	0.8281	0.9815	0.8251	0.8272	0.8226	0.8217	0.8228	0.8241	0.8283	0.8275	0.8234	0.8238	0.9786	0.8221	0.9677	0.8239	0.9712	0.8235	0.9697	0.8261	0.824	0.8217	0.8272	0.8268	0.8259	0.8267	0.7004	0.7023	0.703	0.7001	0.6824	0.6823	0.6823	0.7035	0.7107	0.7036	0.7111
EA1	Bandik	0.966	0.962	0.9635	0.9509	0.8234	1	0.8228	0.959	0.9657	0.8218	0.9827	0.9477	0.8223	0.9674	0.96	0.9666	0.9857	0.9895	0.987	0.9486	0.9616	0.9636	0.9662	0.8216	0.9639	0.8235	0.9644	0.8219	0.9701	0.8204	0.9702	0.9653	0.9853	0.9606	0.9617	0.9635	0.9617	0.7075	0.7074	0.71	0.7073	0.6848	0.6846	0.6848	0.7098	0.7146	0.7099	0.7104
EA1	BeeBee8	0.8229	0.826	0.8206	0.8278	0.97	0.8228	1	0.8274	0.8228	0.9624	0.8224	0.8287	0.9703	0.8247	0.8266	0.8218	0.8213	0.8235	0.8233	0.8293	0.8271	0.8235	0.8225	0.9727	0.821	0.9623	0.8232	0.9796	0.8226	0.9811	0.826	0.8228	0.8208	0.8266	0.8261	0.8251	0.8262	0.7013	0.7018	0.7031	0.7009	0.6839	0.6837	0.6838	0.7071	0.7116	0.7072	0.7116
EA1	Bonino_rev1	0.9561	0.9838	0.9564	0.9697	0.8264	0.959	0.8274	1	0.9561	0.8266	0.9638	0.9746	0.8276	0.9754	0.9882	0.9575	0.9649	0.9607	0.9663	0.9745	0.9839	0.9727	0.9545	0.8258	0.9567	0.8281	0.9605	0.8257	0.9552	0.8259	0.9788	0.957	0.9627	0.9865	0.9837	0.9585	0.9834	0.7084	0.7082	0.7096	0.7082	0.6885	0.6878	0.6885	0.7107	0.7137	0.7108	0.7132
EA1	Dave_djs	0.9983	0.9548	0.9738	0.9615	0.8238	0.9657	0.8228	0.9561	1	0.8229	0.9662	0.9589	0.8236	0.9589	0.9531	0.9741	0.9676	0.9666	0.9641	0.9579	0.9547	0.9561	0.9963	0.8214	0.974	0.8235	0.9759	0.8223	0.9816	0.8223	0.9618	0.9948	0.9649	0.9544	0.9545	0.9823	0.9546	0.7088	0.7072	0.7091	0.7085	0.6885	0.6883	0.6884	0.7109	0.7131	0.7111	0.7158
EA1	Etna_rev1	0.8229	0.8263	0.8202	0.8278	0.9548	0.8218	0.9624	0.8266	0.8229	1	0.8219	0.8281	0.9553	0.8252	0.8259	0.821	0.8203	0.8226	0.8224	0.8279	0.8265	0.8242	0.8226	0.9582	0.8206	0.949	0.822	0.9638	0.8221	0.9631	0.8256	0.8227	0.8206	0.8264	0.8262	0.8254	0.8263	0.6999	0.7009	0.7023	0.6997	0.6852	0.6851	0.6852	0.7026	0.7087	0.7027	0.7108
EA1	Gargoyle_rev1	0.9665	0.9652	0.9707	0.9542	0.8219	0.9827	0.8224	0.9638	0.9662	0.8219	1	0.9525	0.8222	0.9697	0.9645	0.976	0.9851	0.9826	0.9827	0.9529	0.9641	0.9657	0.9667	0.8212	0.9703	0.8221	0.9719	0.8215	0.9684	0.8211	0.9704	0.9655	0.9869	0.9651	0.9649	0.9637	0.9648	0.7071	0.7071	0.7096	0.7069	0.6848	0.6845	0.6848	0.7109	0.7137	0.7109	0.7107
EA1	Gelo_Rev1	0.9592	0.9628	0.9594	0.9871	0.8281	0.9477	0.8287	0.9746	0.9589	0.8281	0.9525	1	0.8274	0.9602	0.9674	0.9599	0.9536	0.949	0.9559	0.9941	0.9636	0.9564	0.9575	0.8276	0.9596	0.8276	0.9681	0.8276	0.9611	0.8273	0.9633	0.9605	0.9508	0.9669	0.9632	0.9621	0.9627	0.7099	0.7085	0.7099	0.7095	0.6886	0.6881	0.6886	0.7109	0.715	0.711	0.7135
EA1	Hamlet_rev1	0.8238	0.8249	0.8216	0.8286	0.9815	0.8223	0.9703	0.8276	0.8236	0.9553	0.8222	0.8274	1	0.825	0.8255	0.8226	0.8213	0.822	0.8243	0.8282	0.826	0.8236	0.8234	0.9654	0.8219	0.9725	0.8233	0.9631	0.8219	0.9642	0.8249	0.8238	0.8216	0.8256	0.8253	0.826	0.8251	0.6994	0.7009	0.7022	0.6992	0.6817	0.6816	0.6817	0.7041	0.7103	0.7041	0.7098
EA1	Ilzat_rev1	0.9587	0.9791	0.9617	0.9648	0.8251	0.9674	0.8247	0.9754	0.9589	0.8252	0.9697	0.9602	0.825	1	0.9763	0.9609	0.9686	0.9677	0.9656	0.9611	0.9777	0.9904	0.9591	0.8236	0.9618	0.8258	0.9584	0.8232	0.961	0.8232	0.9888	0.9582	0.97	0.9759	0.979	0.9571	0.9791	0.7102	0.709	0.7106	0.7099	0.6888	0.6886	0.6888	0.7113	0.7148	0.7115	0.7147
EA1	Kale_rev1	0.9529	0.9938	0.9542	0.9654	0.8272	0.96	0.8266	0.9882	0.9531	0.8259	0.9645	0.9674	0.8255	0.9763	1	0.9548	0.9649	0.9601	0.9658	0.9687	0.9921	0.9735	0.9525	0.8252	0.9546	0.8274	0.9578	0.8252	0.9551	0.825	0.9787	0.9529	0.963	0.9945	0.9935	0.9558	0.9928	0.7091	0.7089	0.7094	0.7089	0.6865	0.6866	0.6865	0.7113	0.7137	0.7112	0.7124
EA1	Knox_rev1	0.9741	0.9553	0.9842	0.9619	0.8226	0.9666	0.8218	0.9575	0.9741	0.821	0.976	0.9599	0.8226	0.9609	0.9548	1	0.9715	0.9671	0.9661	0.9598	0.9549	0.9576	0.9743	0.8207	0.984	0.8217	0.9896	0.8209	0.9734	0.8204	0.9605	0.9739	0.9739	0.956	0.9552	0.973	0.9552	0.7049	0.7066	0.7093	0.7047	0.6857	0.6854	0.6856	0.7098	0.7133	0.7099	0.7119
EA1	Ludgate_rev1	0.9669	0.9639	0.97	0.956	0.8217	0.9857	0.8213	0.9649	0.9676	0.8203	0.9851	0.9536	0.8213	0.9686	0.9649	0.9715	1	0.9813	0.9879	0.9543	0.9644	0.9648	0.9668	0.8194	0.9702	0.8217	0.9716	0.8204	0.9688	0.8203	0.9712	0.9677	0.9907	0.9662	0.9635	0.9633	0.9637	0.7062	0.7074	0.7102	0.706	0.6855	0.6853	0.6855	0.7105	0.7147	0.7105	0.7127
EA1	Martin_rev1	0.9667	0.9618	0.9654	0.9506	0.8228	0.9895	0.8235	0.9607	0.9666	0.8226	0.9826	0.949	0.822	0.9677	0.9601	0.9671	0.9813	1	0.9822	0.949	0.9613	0.9639	0.9671	0.8227	0.9652	0.8232	0.9659	0.8227	0.9704	0.8211	0.9693	0.9662	0.9804	0.9615	0.9617	0.9636	0.9614	0.7073	0.7072	0.7097	0.707	0.6852	0.685	0.6852	0.7104	0.7151	0.7104	0.7103
EA1	Nagem_rev1	0.9643	0.965	0.964	0.9592	0.8241	0.987	0.8233	0.9663	0.9641	0.8224	0.9827	0.9559	0.8243	0.9656	0.9658	0.9661	0.9879	0.9822	1	0.955	0.9653	0.9621	0.964	0.8217	0.964	0.8243	0.9674	0.8225	0.9679	0.8224	0.9686	0.9635	0.9857	0.9682	0.9646	0.965	0.9646	0.7086	0.7073	0.7106	0.7083	0.6842	0.684	0.6842	0.7098	0.7146	0.7099	0.7107
EA1	Nattles_rev1	0.9582	0.9634	0.9592	0.9875	0.8283	0.9486	0.8293	0.9745	0.9579	0.8279	0.9529	0.9941	0.8282	0.9611	0.9687	0.9598	0.9543	0.949	0.955	1	0.9654	0.9573	0.9572	0.8274	0.9594	0.8277	0.9663	0.8278	0.9607	0.8275	0.9637	0.9596	0.9512	0.9673	0.9636	0.9625	0.9631	0.7093	0.709	0.7095	0.709	0.6895	0.689	0.6895	0.7112	0.7144	0.7113	0.7149
EA1	Oats_rev1	0.9547	0.9953	0.9553	0.965	0.8275	0.9616	0.8271	0.9839	0.9547	0.8265	0.9641	0.9636	0.826	0.9777	0.9921	0.9549	0.9644	0.9613	0.9653	0.9654	1	0.9753	0.9542	0.8255	0.9559	0.8282	0.9561	0.8259	0.9568	0.8255	0.9809	0.9544	0.9634	0.9933	0.9951	0.9578	0.9964	0.7097	0.7096	0.7097	0.7094	0.685	0.6855	0.685	0.7108	0.7137	0.7108	0.7131
EA1	Papafritta_rev1	0.9558	0.9764	0.9598	0.9617	0.8234	0.9636	0.8235	0.9727	0.9561	0.8242	0.9657	0.9564	0.8236	0.9904	0.9735	0.9576	0.9648	0.9639	0.9621	0.9573	0.9753	1	0.9563	0.8216	0.9597	0.824	0.9563	0.8222	0.9573	0.8221	0.9879	0.9555	0.9659	0.973	0.9763	0.9542	0.9764	0.7087	0.7085	0.7096	0.7087	0.6868	0.6872	0.6868	0.7107	0.7156	0.7108	0.7149
EA1	Peep_rev1	0.9955	0.9545	0.9737	0.9598	0.8238	0.9662	0.8225	0.9545	0.9963	0.8226	0.9667	0.9575	0.8234	0.9591	0.9525	0.9743	0.9668	0.9671	0.964	0.9572	0.9542	0.9563	1	0.8214	0.9736	0.8232	0.9736	0.8222	0.9823	0.8221	0.9604	0.9932	0.965	0.9537	0.9543	0.9833	0.9542	0.7084	0.7067	0.7093	0.708	0.6877	0.6875	0.6877	0.711	0.7133	0.7111	0.7155
EA1	Peppino_rev1	0.8215	0.8246	0.8196	0.8259	0.9786	0.8216	0.9727	0.8258	0.8214	0.9582	0.8212	0.8276	0.9654	0.8236	0.8252	0.8207	0.8194	0.8227	0.8217	0.8274	0.8255	0.8216	0.8214	1	0.8201	0.9636	0.822	0.9805	0.8211	0.977	0.8242	0.8213	0.82	0.8251	0.8249	0.8236	0.8248	0.7008	0.7026	0.7034	0.7005	0.686	0.6859	0.686	0.703	0.7086	0.7031	0.7102
EA1	PuppyEggo_rev1	0.9737	0.9566	0.9967	0.9626	0.8221	0.9639	0.821	0.9567	0.974	0.8206	0.9703	0.9596	0.8219	0.9618	0.9546	0.984	0.9702	0.9652	0.964	0.9594	0.9559	0.9597	0.9736	0.8201	1	0.8216	0.9796	0.8201	0.9724	0.8196	0.9634	0.9742	0.9719	0.9555	0.9564	0.9721	0.9561	0.7057	0.7055	0.708	0.7054	0.6847	0.6845	0.6847	0.7101	0.7134	0.7102	0.7125
EA1	Raccoon_rev1	0.8236	0.827	0.821	0.8283	0.9677	0.8235	0.9623	0.8281	0.8235	0.949	0.8221	0.8276	0.9725	0.8258	0.8274	0.8217	0.8217	0.8232	0.8243	0.8277	0.8282	0.824	0.8232	0.9636	0.8216	1	0.8225	0.9593	0.8235	0.9593	0.8263	0.8235	0.8215	0.8276	0.8272	0.8261	0.8271	0.6998	0.7015	0.703	0.6995	0.6837	0.6837	0.6836	0.7053	0.7099	0.7054	0.7107
EA1	Raptor_rev1	0.9759	0.956	0.9795	0.9683	0.8239	0.9644	0.8232	0.9605	0.9759	0.822	0.9719	0.9681	0.8233	0.9584	0.9578	0.9896	0.9716	0.9659	0.9674	0.9663	0.9561	0.9563	0.9736	0.822	0.9796	0.8225	1	0.8227	0.9737	0.8221	0.9606	0.9757	0.9689	0.9595	0.9558	0.9719	0.9557	0.7081	0.7079	0.7098	0.7078	0.6864	0.6862	0.6864	0.7107	0.7145	0.7108	0.7128
EA1	Redfield_rev1	0.8223	0.8247	0.8197	0.8266	0.9712	0.8219	0.9796	0.8257	0.8223	0.9638	0.8215	0.8276	0.9631	0.8232	0.8252	0.8209	0.8204	0.8227	0.8225	0.8278	0.8259	0.8222	0.8222	0.9805	0.8201	0.9593	0.8227	1	0.8218	0.9818	0.8242	0.8224	0.82	0.8254	0.8248	0.8245	0.8248	0.7019	0.7029	0.7037	0.7017	0.6846	0.6845	0.6845	0.7022	0.7098	0.7022	0.7107
EA1	Robinson_rev1	0.9823	0.9564	0.9727	0.961	0.8235	0.9701	0.8226	0.9552	0.9816	0.8221	0.9684	0.9611	0.8219	0.961	0.9551	0.9734	0.9688	0.9704	0.9679	0.9607	0.9568	0.9573	0.9823	0.8211	0.9724	0.8235	0.9737	0.8218	1	0.8223	0.9623	0.9798	0.9681	0.9562	0.9561	0.9834	0.9564	0.7075	0.7073	0.7095	0.7072	0.6883	0.6881	0.6882	0.7109	0.7142	0.711	0.7155
EA1	Schnapsidee_rev1	0.8224	0.8246	0.8192	0.8257	0.9697	0.8204	0.9811	0.8259	0.8223	0.9631	0.8211	0.8273	0.9642	0.8232	0.825	0.8204	0.8203	0.8211	0.8224	0.8275	0.8255	0.8221	0.8221	0.977	0.8196	0.9593	0.8221	0.9818	0.8223	1	0.8248	0.8223	0.8199	0.825	0.8246	0.824	0.8247	0.7009	0.7021	0.7038	0.7007	0.6846	0.6846	0.6845	0.7044	0.7098	0.7045	0.7112
EA1	StingRay_rev1	0.9616	0.9816	0.9632	0.9681	0.8261	0.9702	0.826	0.9788	0.9618	0.8256	0.9704	0.9633	0.8249	0.9888	0.9787	0.9605	0.9712	0.9693	0.9686	0.9637	0.9809	0.9879	0.9604	0.8242	0.9634	0.8263	0.9606	0.8242	0.9623	0.8248	1	0.961	0.9716	0.9786	0.9814	0.9585	0.9815	0.7107	0.7095	0.7117	0.7104	0.6891	0.6888	0.6891	0.7112	0.7149	0.7113	0.7159
EA1	Superfresh_rev1	0.9941	0.9544	0.9741	0.9628	0.824	0.9653	0.8228	0.957	0.9948	0.8227	0.9655	0.9605	0.8238	0.9582	0.9529	0.9739	0.9677	0.9662	0.9635	0.9596	0.9544	0.9555	0.9932	0.8213	0.9742	0.8235	0.9757	0.8224	0.9798	0.8223	0.961	1	0.9639	0.9551	0.9545	0.9812	0.9542	0.7087	0.707	0.7094	0.7084	0.6884	0.6882	0.6884	0.7111	0.714	0.7113	0.7156
EA1	Teagan_rev1	0.9651	0.9644	0.9721	0.9545	0.8217	0.9853	0.8208	0.9627	0.9649	0.8206	0.9869	0.9508	0.8216	0.97	0.963	0.9739	0.9907	0.9804	0.9857	0.9512	0.9634	0.9659	0.965	0.82	0.9719	0.8215	0.9689	0.82	0.9681	0.8199	0.9716	0.9639	1	0.9635	0.964	0.9624	0.964	0.7069	0.7068	0.7093	0.7066	0.6863	0.686	0.6863	0.7101	0.7147	0.7101	0.7121
EA1	TeddyBear_rev1	0.9542	0.9943	0.955	0.967	0.8272	0.9606	0.8266	0.9865	0.9544	0.8264	0.9651	0.9669	0.8256	0.9759	0.9945	0.956	0.9662	0.9615	0.9682	0.9673	0.9933	0.973	0.9537	0.8251	0.9555	0.8276	0.9595	0.8254	0.9562	0.825	0.9786	0.9551	0.9635	1	0.9943	0.9565	0.9931	0.7092	0.709	0.7097	0.7089	0.6854	0.6858	0.6854	0.7109	0.7135	0.7109	0.7138
EA1	Tenda_rev1	0.9544	0.9992	0.9561	0.9642	0.8268	0.9617	0.8261	0.9837	0.9545	0.8262	0.9649	0.9632	0.8253	0.979	0.9935	0.9552	0.9635	0.9617	0.9646	0.9636	0.9951	0.9763	0.9543	0.8249	0.9564	0.8272	0.9558	0.8248	0.9561	0.8246	0.9814	0.9545	0.964	0.9943	1	0.9567	0.998	0.7094	0.7092	0.7096	0.7091	0.6857	0.6862	0.6857	0.711	0.7131	0.711	0.7128
EA1	AlexAdler_Rev1	0.9825	0.9569	0.9721	0.9625	0.8259	0.9635	0.8251	0.9585	0.9823	0.8254	0.9637	0.9621	0.826	0.9571	0.9558	0.973	0.9633	0.9636	0.965	0.9625	0.9578	0.9542	0.9833	0.8236	0.9721	0.8261	0.9719	0.8245	0.9834	0.824	0.9585	0.9812	0.9624	0.9565	0.9567	1	0.9566	0.7081	0.7081	0.7095	0.7079	0.6856	0.686	0.6855	0.7109	0.7127	0.711	0.7135
EA1	Espinosa_rev1	0.9543	0.9983	0.9558	0.9645	0.8267	0.9617	0.8262	0.9834	0.9546	0.8263	0.9648	0.9627	0.8251	0.9791	0.9928	0.9552	0.9637	0.9614	0.9646	0.9631	0.9964	0.9764	0.9542	0.8248	0.9561	0.8271	0.9557	0.8248	0.9564	0.8247	0.9815	0.9542	0.964	0.9931	0.998	0.9566	1	0.7094	0.7093	0.7097	0.7092	0.6856	0.686	0.6856	0.7108	0.7132	0.7109	0.7126
EA2	ColaCorta_Rev1	0.7087	0.7093	0.7059	0.7086	0.7004	0.7075	0.7013	0.7084	0.7088	0.6999	0.7071	0.7099	0.6994	0.7102	0.7091	0.7049	0.7062	0.7073	0.7086	0.7093	0.7097	0.7087	0.7084	0.7008	0.7057	0.6998	0.7081	0.7019	0.7075	0.7009	0.7107	0.7087	0.7069	0.7092	0.7094	0.7081	0.7094	1	0.9867	0.9611	0.9991	0.6991	0.6995	0.699	0.7197	0.7232	0.7199	0.7252
EA2	Eleri_Rev	0.7071	0.7091	0.7057	0.7085	0.7023	0.7074	0.7018	0.7082	0.7072	0.7009	0.7071	0.7085	0.7009	0.709	0.7089	0.7066	0.7074	0.7072	0.7073	0.709	0.7096	0.7085	0.7067	0.7026	0.7055	0.7015	0.7079	0.7029	0.7073	0.7021	0.7095	0.707	0.7068	0.709	0.7092	0.7081	0.7093	0.9867	1	0.9647	0.9865	0.6958	0.6962	0.6957	0.7206	0.7232	0.7208	0.7238
EA2	Sansa_Rev1	0.7094	0.7096	0.7084	0.7092	0.703	0.71	0.7031	0.7096	0.7091	0.7023	0.7096	0.7099	0.7022	0.7106	0.7094	0.7093	0.7102	0.7097	0.7106	0.7095	0.7097	0.7096	0.7093	0.7034	0.708	0.703	0.7098	0.7037	0.7095	0.7038	0.7117	0.7094	0.7093	0.7097	0.7096	0.7095	0.7097	0.9611	0.9647	1	0.9609	0.697	0.6973	0.697	0.7205	0.7242	0.7207	0.7235
EA2	Andromedas_Rev	0.7084	0.709	0.7056	0.7083	0.7001	0.7073	0.7009	0.7082	0.7085	0.6997	0.7069	0.7095	0.6992	0.7099	0.7089	0.7047	0.706	0.707	0.7083	0.709	0.7094	0.7087	0.708	0.7005	0.7054	0.6995	0.7078	0.7017	0.7072	0.7007	0.7104	0.7084	0.7066	0.7089	0.7091	0.7079	0.7092	0.9991	0.9865	0.9609	1	0.6992	0.6995	0.699	0.7207	0.7235	0.7208	0.7253
EA3	Casey_Rev2	0.6883	0.6853	0.6852	0.687	0.6824	0.6848	0.6839	0.6885	0.6885	0.6852	0.6848	0.6886	0.6817	0.6888	0.6865	0.6857	0.6855	0.6852	0.6842	0.6895	0.685	0.6868	0.6877	0.686	0.6847	0.6837	0.6864	0.6846	0.6883	0.6846	0.6891	0.6884	0.6863	0.6854	0.6857	0.6856	0.6856	0.6991	0.6958	0.697	0.6992	1	0.9981	0.9997	0.7089	0.7112	0.7087	0.713
EA3	Pajaza_Rev2	0.6881	0.6857	0.685	0.6874	0.6823	0.6846	0.6837	0.6878	0.6883	0.6851	0.6845	0.6881	0.6816	0.6886	0.6866	0.6854	0.6853	0.685	0.684	0.689	0.6855	0.6872	0.6875	0.6859	0.6845	0.6837	0.6862	0.6845	0.6881	0.6846	0.6888	0.6882	0.686	0.6858	0.6862	0.686	0.686	0.6995	0.6962	0.6973	0.6995	0.9981	1	0.998	0.7087	0.7109	0.7085	0.7128
EA3	Pikmin_Rev2	0.6883	0.6853	0.6852	0.6869	0.6823	0.6848	0.6838	0.6885	0.6884	0.6852	0.6848	0.6886	0.6817	0.6888	0.6865	0.6856	0.6855	0.6852	0.6842	0.6895	0.685	0.6868	0.6877	0.686	0.6847	0.6836	0.6864	0.6845	0.6882	0.6845	0.6891	0.6884	0.6863	0.6854	0.6857	0.6855	0.6856	0.699	0.6957	0.697	0.699	0.9997	0.998	1	0.7089	0.7111	0.7087	0.713
EA4	Golden_rev1	0.7128	0.7111	0.71	0.7118	0.7035	0.7098	0.7071	0.7107	0.7109	0.7026	0.7109	0.7109	0.7041	0.7113	0.7113	0.7098	0.7105	0.7104	0.7098	0.7112	0.7108	0.7107	0.711	0.703	0.7101	0.7053	0.7107	0.7022	0.7109	0.7044	0.7112	0.7111	0.7101	0.7109	0.711	0.7109	0.7108	0.7197	0.7206	0.7205	0.7207	0.7089	0.7087	0.7089	1	0.8551	0.9999	0.8567
EA4	Koji_rev1	0.7136	0.7134	0.713	0.7136	0.7107	0.7146	0.7116	0.7137	0.7131	0.7087	0.7137	0.715	0.7103	0.7148	0.7137	0.7133	0.7147	0.7151	0.7146	0.7144	0.7137	0.7156	0.7133	0.7086	0.7134	0.7099	0.7145	0.7098	0.7142	0.7098	0.7149	0.714	0.7147	0.7135	0.7131	0.7127	0.7132	0.7232	0.7232	0.7242	0.7235	0.7112	0.7109	0.7111	0.8551	1	0.8553	0.9544
EA4	Lucky3_rev1	0.713	0.7111	0.71	0.7119	0.7036	0.7099	0.7072	0.7108	0.7111	0.7027	0.7109	0.711	0.7041	0.7115	0.7112	0.7099	0.7105	0.7104	0.7099	0.7113	0.7108	0.7108	0.7111	0.7031	0.7102	0.7054	0.7108	0.7022	0.711	0.7045	0.7113	0.7113	0.7101	0.7109	0.711	0.711	0.7109	0.7199	0.7208	0.7207	0.7208	0.7087	0.7085	0.7087	0.9999	0.8553	1	0.8568
EA4	Sinatra	0.7156	0.7124	0.7124	0.7158	0.7111	0.7104	0.7116	0.7132	0.7158	0.7108	0.7107	0.7135	0.7098	0.7147	0.7124	0.7119	0.7127	0.7103	0.7107	0.7149	0.7131	0.7149	0.7155	0.7102	0.7125	0.7107	0.7128	0.7107	0.7155	0.7112	0.7159	0.7156	0.7121	0.7138	0.7128	0.7135	0.7126	0.7252	0.7238	0.7235	0.7253	0.713	0.7128	0.713	0.8567	0.9544	0.8568	1
EA5	Neferthena_rev1	0.6879	0.6847	0.6864	0.6831	0.6897	0.6867	0.6895	0.6843	0.6889	0.6891	0.6864	0.688	0.6895	0.6875	0.6855	0.6844	0.6871	0.6868	0.6877	0.6813	0.6846	0.6847	0.6884	0.6898	0.6875	0.6903	0.6802	0.6906	0.6861	0.6885	0.688	0.6863	0.6865	0.6847	0.6846	0.6868	0.6844	0.6871	0.6884	0.69	0.687	0.6796	0.6797	0.6794	0.6929	0.6989	0.6929	0.7029
EA6	Chepli_rev1	0.6843	0.6881	0.6977	0.683	0.6841	0.6871	0.6908	0.6875	0.6833	0.6906	0.6874	0.6862	0.6933	0.6913	0.6865	0.6838	0.6851	0.6856	0.6852	0.683	0.6881	0.6911	0.6954	0.6854	0.6969	0.6925	0.6872	0.6925	0.6862	0.6926	0.6875	0.6854	0.6884	0.688	0.6883	0.6851	0.6885	0.6985	0.6948	0.6947	0.6986	0.6742	0.6739	0.6742	0.6996	0.6968	0.6996	0.6965
EA7	Theresita_rev1	0.6682	0.674	0.6725	0.6731	0.6679	0.6675	0.671	0.6728	0.6676	0.6692	0.6738	0.6785	0.6747	0.6729	0.674	0.6685	0.6673	0.6747	0.6691	0.6756	0.6744	0.6736	0.6689	0.6679	0.67	0.675	0.6723	0.6716	0.6777	0.682	0.6799	0.6685	0.6664	0.6743	0.6746	0.6711	0.6746	0.6849	0.6863	0.6894	0.685	0.6735	0.6723	0.6746	0.7124	0.7164	0.7124	0.716
EA8	Schubert_rev1	0.7054	0.7066	0.7046	0.7061	0.7009	0.7072	0.6987	0.7058	0.7054	0.7017	0.7064	0.7058	0.702	0.7069	0.7063	0.7048	0.707	0.7059	0.7057	0.7079	0.7055	0.7053	0.7052	0.7006	0.7048	0.702	0.7066	0.7008	0.7052	0.7017	0.7067	0.7063	0.7061	0.7075	0.7064	0.7059	0.7064	0.7137	0.714	0.7152	0.7139	0.7222	0.7224	0.722	0.7197	0.7246	0.7197	0.7249
EB	Armstrong_rev1	0.5686	0.5806	0.5702	0.563	0.5759	0.5749	0.5785	0.5772	0.5679	0.5772	0.579	0.5632	0.5781	0.577	0.5849	0.5706	0.5754	0.576	0.577	0.5726	0.5834	0.5754	0.5695	0.584	0.5727	0.5787	0.5757	0.576	0.5739	0.568	0.5787	0.5675	0.5748	0.5826	0.5827	0.5724	0.5803	0.5746	0.5746	0.571	0.5731	0.5615	0.5619	0.56	0.5642	0.5841	0.5642	0.5726
EB	Arroyo_rev_g58wPoV	0.5689	0.5746	0.5679	0.5601	0.5708	0.5717	0.566	0.5713	0.5682	0.563	0.5715	0.5635	0.5682	0.5819	0.574	0.578	0.5713	0.5704	0.5738	0.566	0.576	0.5752	0.5665	0.5648	0.5726	0.567	0.5638	0.565	0.5735	0.5611	0.5753	0.5692	0.5703	0.5746	0.5793	0.5776	0.5777	0.5508	0.5621	0.557	0.551	0.5542	0.5565	0.5546	0.5568	0.5599	0.5568	0.5627
EB	Bernstein_rev1	0.5758	0.5796	0.5738	0.5688	0.5792	0.5796	0.5773	0.5797	0.5749	0.5715	0.5861	0.5694	0.579	0.5782	0.5839	0.573	0.5845	0.5836	0.5837	0.5755	0.5819	0.5793	0.5752	0.5778	0.5731	0.5769	0.5798	0.5724	0.5786	0.5646	0.5816	0.5745	0.5806	0.5824	0.583	0.5793	0.5794	0.5639	0.5589	0.567	0.5621	0.5603	0.5603	0.5582	0.5638	0.5663	0.5638	0.5634
EB	Brahms_rev1	0.5756	0.5877	0.579	0.5732	0.583	0.587	0.5787	0.5917	0.5749	0.5752	0.5887	0.5714	0.5736	0.5851	0.5949	0.5753	0.586	0.5901	0.592	0.5796	0.5923	0.5839	0.5752	0.5795	0.5792	0.5763	0.5806	0.5736	0.5814	0.5666	0.587	0.5748	0.5875	0.5943	0.5894	0.5782	0.5875	0.5668	0.5664	0.5671	0.5653	0.5592	0.5608	0.5578	0.5625	0.5773	0.5625	0.567
EB	Coltrane_rev1	0.5756	0.5877	0.579	0.5732	0.583	0.587	0.5787	0.5917	0.5749	0.5752	0.5887	0.5714	0.5736	0.5851	0.5949	0.5753	0.586	0.5901	0.592	0.5796	0.5923	0.5839	0.5752	0.5795	0.5792	0.5763	0.5806	0.5736	0.5814	0.5666	0.587	0.5748	0.5875	0.5943	0.5894	0.5782	0.5875	0.5668	0.5664	0.5671	0.5653	0.5592	0.5608	0.5578	0.5625	0.5773	0.5625	0.5671
EB	Didgeridoo_rev1	0.5695	0.5537	0.5659	0.5695	0.5675	0.5634	0.5727	0.5547	0.5598	0.5576	0.5622	0.5659	0.5648	0.5654	0.5641	0.5708	0.5633	0.5572	0.5567	0.5677	0.5592	0.5583	0.5569	0.5625	0.5654	0.5614	0.5693	0.5724	0.5585	0.5682	0.5662	0.5557	0.5673	0.5579	0.5538	0.5552	0.5552	0.5525	0.5499	0.553	0.553	0.5478	0.5476	0.5488	0.5594	0.5729	0.5594	0.5629
EB	Dismas_rev1	0.5645	0.5826	0.5685	0.5823	0.5742	0.5689	0.564	0.5668	0.5639	0.5687	0.5658	0.5704	0.5786	0.5818	0.5802	0.5603	0.5672	0.5656	0.563	0.569	0.5815	0.5724	0.563	0.5721	0.5692	0.5655	0.5674	0.5657	0.5667	0.5632	0.582	0.5672	0.571	0.5823	0.5741	0.5671	0.5791	0.5651	0.5614	0.5741	0.5646	0.5646	0.561	0.5646	0.5695	0.581	0.5707	0.5691
EB	Eden_rev1	0.575	0.5698	0.5756	0.574	0.5704	0.576	0.5732	0.5679	0.5716	0.5799	0.5798	0.5632	0.5724	0.5728	0.5681	0.5698	0.575	0.578	0.5804	0.5621	0.5701	0.5753	0.5798	0.5744	0.5738	0.5751	0.5711	0.5716	0.5679	0.5721	0.5741	0.5727	0.5757	0.5712	0.5654	0.5822	0.5643	0.5738	0.5677	0.5652	0.5704	0.5519	0.552	0.5522	0.5754	0.5645	0.5754	0.5615
EB	Elva_rev1	0.5722	0.5677	0.5693	0.5675	0.5654	0.5675	0.5723	0.5652	0.5738	0.5768	0.569	0.5679	0.5631	0.5721	0.5665	0.5757	0.5694	0.5697	0.5654	0.5676	0.5683	0.5693	0.5747	0.5703	0.5668	0.5654	0.5789	0.5717	0.5723	0.5659	0.5696	0.5744	0.5642	0.5657	0.5676	0.5709	0.567	0.5619	0.5636	0.5595	0.5624	0.5592	0.5595	0.5591	0.5647	0.5724	0.5647	0.5614
EB	Kieran_rev1	0.5665	0.5762	0.5703	0.5804	0.5801	0.567	0.5676	0.569	0.5656	0.5834	0.568	0.5707	0.5728	0.5828	0.5753	0.557	0.5674	0.5667	0.5614	0.5732	0.5798	0.5734	0.5652	0.5775	0.5704	0.5722	0.5658	0.5734	0.5686	0.5766	0.5832	0.569	0.5727	0.5761	0.5722	0.571	0.5717	0.568	0.5587	0.5675	0.5613	0.5599	0.5594	0.5599	0.5637	0.581	0.5649	0.582
EB	Rollins_rev1	0.5717	0.5812	0.5746	0.5703	0.5792	0.5811	0.577	0.5807	0.5755	0.5751	0.5879	0.5721	0.5774	0.5806	0.5859	0.573	0.5822	0.5855	0.5872	0.5768	0.5841	0.5816	0.5702	0.5778	0.5745	0.5769	0.581	0.5707	0.5797	0.5619	0.5826	0.5707	0.5823	0.5853	0.5856	0.5775	0.5814	0.5639	0.5589	0.5673	0.5669	0.56	0.5598	0.5584	0.5636	0.5677	0.5636	0.5634
EC	Fireman_rev1	0.5579	0.5543	0.5521	0.5524	0.5624	0.5567	0.5633	0.5535	0.5564	0.56	0.5577	0.5542	0.5641	0.5518	0.5546	0.5529	0.5526	0.5567	0.5499	0.5551	0.5557	0.5569	0.5547	0.563	0.5524	0.5645	0.5549	0.5679	0.5559	0.5693	0.5565	0.5571	0.5554	0.5544	0.5553	0.5514	0.5553	0.5563	0.5579	0.5588	0.5563	0.5493	0.5509	0.5517	0.5576	0.5582	0.5607	0.5536
EC	KaiHaiDragon_rev1	0.5639	0.5633	0.559	0.5614	0.566	0.5614	0.5627	0.5649	0.5625	0.5548	0.5629	0.5536	0.5583	0.5654	0.5625	0.5634	0.5621	0.5596	0.5598	0.5579	0.5648	0.5681	0.5632	0.5688	0.5602	0.5627	0.5593	0.5644	0.5602	0.5587	0.5642	0.5624	0.5636	0.5658	0.5646	0.5658	0.5638	0.5627	0.5542	0.5612	0.5619	0.5536	0.5544	0.5543	0.57	0.5691	0.57	0.5705
EC	Metamorphoo_rev1	0.565	0.5663	0.5605	0.5649	0.5637	0.5625	0.5646	0.566	0.5624	0.5577	0.5671	0.5644	0.5648	0.5634	0.5679	0.562	0.5635	0.5625	0.5609	0.5645	0.5665	0.5658	0.5623	0.5678	0.5618	0.5631	0.5636	0.5678	0.5649	0.5683	0.5706	0.5639	0.5637	0.5666	0.5662	0.5641	0.5666	0.562	0.5582	0.5578	0.5619	0.549	0.5505	0.552	0.5604	0.571	0.5604	0.5679
EC	Paschalis_rev1	0.562	0.5678	0.5595	0.5654	0.5646	0.5617	0.5701	0.5686	0.5636	0.5672	0.563	0.5655	0.5647	0.564	0.5679	0.5643	0.5634	0.5633	0.5637	0.568	0.5691	0.5653	0.5635	0.5651	0.5579	0.564	0.565	0.5655	0.5654	0.5658	0.561	0.5626	0.56	0.5698	0.5681	0.5686	0.5657	0.5521	0.5486	0.5508	0.5519	0.5492	0.5482	0.5491	0.5645	0.5606	0.5645	0.561
EC	Quhwah_rev1	0.5547	0.5592	0.5569	0.5553	0.563	0.5481	0.5634	0.5588	0.5572	0.5611	0.5543	0.556	0.5633	0.5557	0.5576	0.5572	0.554	0.552	0.55	0.5592	0.5568	0.5571	0.5565	0.5618	0.553	0.5639	0.5589	0.5619	0.5581	0.5643	0.5563	0.5602	0.5533	0.5585	0.5574	0.5606	0.5568	0.5512	0.5521	0.5535	0.5514	0.5502	0.5501	0.5501	0.5623	0.5634	0.5623	0.5638
EC	RobsFeet_rev1	0.5658	0.5763	0.5669	0.566	0.5697	0.5697	0.5662	0.5708	0.5646	0.5667	0.5702	0.5686	0.5746	0.5733	0.5771	0.5684	0.5685	0.5673	0.5656	0.5667	0.5752	0.5742	0.5658	0.5644	0.5635	0.574	0.5678	0.5701	0.5655	0.5628	0.5775	0.5662	0.569	0.5751	0.5759	0.5687	0.5762	0.5671	0.5662	0.5653	0.5673	0.5553	0.5534	0.5557	0.5653	0.5666	0.5653	0.5594
ED1	Hortus1_rev1	0.5542	0.56	0.565	0.5572	0.5534	0.5717	0.562	0.5582	0.5558	0.5573	0.5649	0.5557	0.5512	0.5604	0.5597	0.5682	0.566	0.5679	0.561	0.5553	0.5597	0.5599	0.5523	0.5601	0.5657	0.5679	0.5675	0.563	0.5519	0.5592	0.5713	0.5514	0.567	0.5655	0.5619	0.5597	0.5598	0.542	0.5455	0.5464	0.5419	0.5417	0.5378	0.5417	0.5587	0.5583	0.5599	0.5706
ED1	Jacko_rev1	0.5552	0.5526	0.5556	0.5513	0.5539	0.5543	0.5464	0.5518	0.5566	0.5553	0.5533	0.5532	0.5488	0.5519	0.552	0.5526	0.5548	0.557	0.5571	0.5489	0.5505	0.554	0.5543	0.5442	0.5529	0.5536	0.5561	0.5421	0.5628	0.5499	0.552	0.556	0.5539	0.5497	0.5508	0.5621	0.5507	0.5629	0.5552	0.5621	0.5633	0.5478	0.5476	0.5486	0.5557	0.5493	0.5557	0.5526
ED1	OlinDD_rev1	0.5504	0.5568	0.5622	0.5568	0.5583	0.5704	0.5661	0.5576	0.5517	0.5604	0.562	0.5538	0.5545	0.5597	0.5589	0.5648	0.568	0.5663	0.5626	0.5558	0.5574	0.5624	0.5485	0.5657	0.5633	0.5727	0.5649	0.5657	0.5511	0.5642	0.5709	0.5481	0.5659	0.5636	0.5586	0.559	0.5575	0.5509	0.5485	0.5462	0.5444	0.5418	0.538	0.5418	0.5587	0.5585	0.5601	0.5724
ED1	Pioneer3_rev1	0.5492	0.5602	0.5646	0.5575	0.5592	0.5825	0.5677	0.5601	0.5529	0.5652	0.5711	0.5603	0.5547	0.5647	0.5586	0.5664	0.5715	0.585	0.5751	0.5544	0.5606	0.5607	0.5515	0.5663	0.5673	0.5702	0.5659	0.5631	0.556	0.5674	0.57	0.5471	0.5778	0.5623	0.5587	0.5616	0.5621	0.5468	0.5421	0.5465	0.5434	0.5394	0.5366	0.5382	0.555	0.5574	0.5561	0.5631
ED1	Tandem_rev1	0.55	0.5631	0.5618	0.5542	0.552	0.5727	0.5689	0.5584	0.5518	0.5558	0.565	0.5574	0.5513	0.564	0.5627	0.5633	0.5686	0.5698	0.5685	0.5525	0.5641	0.565	0.5503	0.5619	0.5648	0.5713	0.5649	0.5645	0.5504	0.5607	0.5736	0.5477	0.5744	0.564	0.5664	0.5609	0.5664	0.553	0.5472	0.5467	0.5518	0.5444	0.5412	0.5445	0.5544	0.552	0.5558	0.5638
ED1	Alleb_rev1	0.5593	0.5604	0.5724	0.5629	0.5523	0.5808	0.5553	0.5623	0.5589	0.5535	0.5735	0.5657	0.5511	0.564	0.5515	0.5738	0.5692	0.5737	0.569	0.5605	0.5603	0.5599	0.5581	0.5574	0.5736	0.5624	0.5714	0.5572	0.5567	0.5529	0.5638	0.5563	0.5726	0.5643	0.5607	0.5664	0.56	0.5367	0.5334	0.55	0.5366	0.5467	0.5441	0.5467	0.54	0.553	0.542	0.5594
ED2	Fork_rev1	0.554	0.5532	0.5475	0.5512	0.5496	0.549	0.5475	0.5562	0.5547	0.5473	0.5433	0.5614	0.5409	0.554	0.5463	0.5498	0.5459	0.5529	0.5517	0.5598	0.5489	0.5504	0.5534	0.5469	0.551	0.5444	0.5545	0.5509	0.5518	0.5516	0.5461	0.5526	0.5468	0.5493	0.5506	0.5545	0.5508	0.5381	0.5381	0.5329	0.5378	0.5338	0.534	0.5348	0.5511	0.5546	0.5411	0.5548
ED2	Lyell_rev1	0.558	0.5606	0.5516	0.5562	0.5528	0.5486	0.5461	0.5584	0.5588	0.5476	0.5583	0.5598	0.5499	0.5526	0.5497	0.5601	0.5525	0.553	0.5521	0.5593	0.5564	0.5536	0.559	0.55	0.5512	0.5428	0.5591	0.5457	0.5537	0.5461	0.5478	0.5566	0.5543	0.553	0.5579	0.5522	0.5581	0.5425	0.5403	0.5367	0.543	0.5433	0.5382	0.5433	0.5436	0.5495	0.5403	0.5497
ED2	Musetta_rev1	0.5608	0.5524	0.5475	0.5483	0.5488	0.5455	0.5439	0.556	0.5581	0.5389	0.5448	0.5583	0.5462	0.5524	0.5504	0.5498	0.5429	0.5469	0.5434	0.5575	0.5565	0.5531	0.5601	0.545	0.5414	0.5502	0.555	0.5479	0.556	0.546	0.5503	0.5624	0.5391	0.5514	0.555	0.5623	0.554	0.5396	0.5439	0.5375	0.5405	0.5287	0.5284	0.5292	0.5623	0.5613	0.5483	0.5526
EE	BonaeVitae_Rev	0.5451	0.5371	0.5483	0.5505	0.5477	0.551	0.5603	0.5436	0.5515	0.546	0.5471	0.5477	0.5469	0.5392	0.5362	0.5517	0.5431	0.5472	0.5456	0.5519	0.5372	0.5471	0.5441	0.5504	0.5513	0.5481	0.5511	0.5595	0.5391	0.5548	0.5458	0.5459	0.5451	0.5368	0.5402	0.5455	0.538	0.5535	0.5476	0.5466	0.5491	0.5397	0.541	0.5426	0.5449	0.5557	0.5449	0.5529
EE	BurtonThePup_new_6_14_2019_wp	0.5488	0.5524	0.5416	0.5563	0.5564	0.5518	0.5582	0.5551	0.5471	0.5624	0.5534	0.5432	0.5509	0.5598	0.5526	0.5428	0.549	0.5552	0.5495	0.5476	0.5547	0.5557	0.5482	0.5569	0.5423	0.5523	0.544	0.5562	0.5532	0.5518	0.5533	0.5453	0.5523	0.5532	0.5524	0.5487	0.5552	0.5506	0.5546	0.5406	0.5491	0.5338	0.5382	0.5335	0.5464	0.5576	0.5464	0.567
EE	Dongwon_new_6_14_2019_wp	0.548	0.5606	0.5509	0.5584	0.5579	0.5476	0.5565	0.5564	0.548	0.5573	0.5497	0.5494	0.5548	0.5467	0.5599	0.5496	0.5444	0.5479	0.5475	0.5516	0.5648	0.5483	0.5476	0.5593	0.5518	0.5544	0.5527	0.554	0.55	0.5524	0.5608	0.547	0.5481	0.561	0.5606	0.5471	0.5612	0.5427	0.5437	0.5388	0.54	0.5368	0.536	0.5369	0.5477	0.5508	0.5477	0.568
EE	Efeko_new_6_14_2019_wp	0.5509	0.5446	0.5505	0.5575	0.5692	0.5511	0.5655	0.5487	0.5518	0.5706	0.5509	0.5523	0.5666	0.5477	0.5475	0.5499	0.555	0.5486	0.5519	0.5561	0.5465	0.5463	0.5531	0.5582	0.5519	0.5633	0.5538	0.564	0.55	0.5621	0.5472	0.5481	0.5516	0.5464	0.5444	0.5571	0.5455	0.538	0.5341	0.5441	0.538	0.5292	0.5277	0.5319	0.5501	0.5651	0.5501	0.5515
EE	KayPaulus_Rev	0.5452	0.5487	0.5451	0.5547	0.5521	0.5476	0.5586	0.5435	0.5457	0.5561	0.5445	0.5419	0.5606	0.5443	0.5449	0.5453	0.5443	0.5533	0.5494	0.5479	0.5525	0.5458	0.543	0.5604	0.5445	0.5575	0.5464	0.5688	0.5464	0.5603	0.5417	0.5435	0.5433	0.5491	0.5472	0.5464	0.5453	0.543	0.5435	0.5551	0.5414	0.538	0.5364	0.5371	0.562	0.558	0.562	0.5686
EE	Miaurora_new_6_14_2019_wp	0.5446	0.5517	0.5491	0.5426	0.5586	0.5531	0.554	0.5488	0.5439	0.5472	0.5524	0.5435	0.5574	0.5518	0.5512	0.5471	0.5552	0.5532	0.5539	0.5457	0.556	0.5484	0.5439	0.5543	0.5462	0.5522	0.5454	0.5547	0.5466	0.5587	0.5512	0.5444	0.5547	0.5538	0.5504	0.5514	0.5501	0.5589	0.5456	0.5553	0.5621	0.5283	0.5346	0.5281	0.545	0.5476	0.545	0.5698
EE	Minima_Rev	0.5441	0.559	0.5475	0.5563	0.5568	0.5447	0.5558	0.5506	0.5448	0.5568	0.5451	0.5496	0.5547	0.5501	0.5588	0.5461	0.5417	0.544	0.5446	0.5514	0.5616	0.5505	0.5439	0.5599	0.5474	0.5528	0.5486	0.5534	0.5458	0.5525	0.5485	0.5435	0.5443	0.5594	0.5508	0.5438	0.5528	0.5402	0.5409	0.5359	0.5402	0.5348	0.5342	0.5344	0.5471	0.5528	0.5471	0.5708
EE	Noelani_Rev	0.5489	0.5455	0.557	0.5515	0.554	0.5494	0.5559	0.5462	0.5487	0.5553	0.5481	0.5438	0.5501	0.5436	0.5453	0.5541	0.5425	0.5516	0.5456	0.55	0.5466	0.5464	0.5482	0.5551	0.5531	0.5531	0.551	0.5586	0.5547	0.5581	0.5447	0.5484	0.5458	0.5457	0.5452	0.5528	0.5464	0.5497	0.545	0.5408	0.55	0.5371	0.5384	0.5372	0.5479	0.5537	0.5479	0.5607
EE	PaoPu_Rev	0.5447	0.5639	0.5481	0.5569	0.5573	0.5474	0.5547	0.5504	0.5453	0.5576	0.5483	0.5456	0.5551	0.553	0.5555	0.5467	0.5446	0.5469	0.5474	0.5491	0.5676	0.5526	0.5444	0.5604	0.5486	0.5532	0.5494	0.5538	0.5455	0.553	0.5488	0.544	0.5477	0.5644	0.5536	0.5443	0.5561	0.5402	0.5449	0.5364	0.5373	0.5349	0.5341	0.5352	0.5475	0.5517	0.5475	0.5672
EE	Quaker_Rev	0.5533	0.5409	0.5512	0.5519	0.5409	0.547	0.5538	0.5399	0.5533	0.5529	0.5446	0.5372	0.552	0.5403	0.54	0.5499	0.5445	0.5474	0.5478	0.5442	0.5434	0.5413	0.5511	0.5472	0.5462	0.5519	0.5504	0.5587	0.553	0.5494	0.5382	0.5516	0.5439	0.5412	0.543	0.5523	0.5402	0.5471	0.5468	0.5423	0.5464	0.5389	0.5409	0.538	0.563	0.558	0.563	0.5706
EE	Scamander_Rev	0.5476	0.5522	0.5461	0.5591	0.5572	0.5502	0.5625	0.557	0.546	0.5611	0.5518	0.5465	0.5568	0.5556	0.5542	0.5431	0.5495	0.5534	0.5501	0.553	0.5548	0.5543	0.5459	0.5659	0.545	0.5553	0.5432	0.5586	0.5524	0.5636	0.5516	0.544	0.5505	0.5527	0.5514	0.5502	0.5549	0.5408	0.5499	0.5378	0.5405	0.5362	0.5363	0.5359	0.5503	0.5545	0.5503	0.5668
EE	TimoTea_Rev	0.5534	0.5553	0.5486	0.5599	0.5586	0.5562	0.5546	0.5611	0.5518	0.5572	0.5542	0.5497	0.5539	0.5624	0.5553	0.5443	0.5588	0.553	0.5594	0.5537	0.5584	0.5587	0.5509	0.5616	0.552	0.5565	0.5516	0.5539	0.557	0.563	0.5569	0.5492	0.557	0.5558	0.5548	0.555	0.5576	0.5551	0.5558	0.5416	0.554	0.5321	0.5362	0.5322	0.5457	0.5567	0.5457	0.5643
EE	VitulaEligans_Rev	0.5539	0.5599	0.5589	0.5568	0.5538	0.5586	0.5568	0.5695	0.5528	0.5618	0.5559	0.5583	0.5522	0.5578	0.5596	0.5531	0.5525	0.5558	0.5562	0.56	0.5634	0.5574	0.5517	0.5606	0.5553	0.562	0.5542	0.5604	0.5519	0.5554	0.5529	0.5568	0.5566	0.5601	0.5523	0.551	0.5542	0.5415	0.542	0.534	0.5433	0.5369	0.5409	0.5367	0.5465	0.5576	0.5465	0.567
EF	Krampus_Rev1	0.5622	0.562	0.5611	0.5538	0.5702	0.5607	0.5661	0.5607	0.5636	0.5725	0.5591	0.5602	0.5661	0.5581	0.5625	0.561	0.5581	0.557	0.5596	0.5599	0.5617	0.5606	0.5677	0.5726	0.5633	0.5655	0.5633	0.5608	0.5675	0.5683	0.5554	0.5663	0.5601	0.5619	0.5631	0.5688	0.5638	0.551	0.5488	0.553	0.5511	0.5552	0.5467	0.5501	0.5524	0.5672	0.5526	0.5708
EF	AnnaSerena_Rev1	0.5637	0.5602	0.5583	0.5542	0.5638	0.5608	0.56	0.5567	0.5624	0.5703	0.5585	0.56	0.5628	0.5564	0.559	0.5563	0.5519	0.56	0.5565	0.5556	0.5602	0.5591	0.5668	0.564	0.5582	0.5647	0.5569	0.5586	0.5648	0.565	0.5537	0.5679	0.5559	0.5587	0.5602	0.5653	0.5606	0.5462	0.548	0.5442	0.5463	0.5449	0.5445	0.5449	0.5524	0.5717	0.5532	0.5722
EG	Hyperion_Rev1	0.5585	0.5629	0.5637	0.564	0.5616	0.5612	0.5548	0.5672	0.5646	0.55	0.5646	0.566	0.5559	0.5676	0.5638	0.5661	0.5665	0.5669	0.5636	0.5626	0.564	0.5654	0.5654	0.5666	0.5643	0.5584	0.5698	0.5579	0.5656	0.5643	0.5622	0.5628	0.5639	0.5626	0.5627	0.5596	0.5632	0.5543	0.5523	0.5563	0.5544	0.5412	0.5382	0.541	0.5484	0.5344	0.5473	0.5591
EG	OneinaGillian_Rev1	0.5603	0.5633	0.5699	0.5703	0.5605	0.5629	0.5581	0.5611	0.557	0.5644	0.5644	0.5664	0.5616	0.5685	0.5692	0.57	0.5664	0.5654	0.569	0.568	0.5689	0.5671	0.5569	0.5637	0.57	0.5559	0.5676	0.5595	0.5638	0.5579	0.5718	0.5584	0.5702	0.5707	0.5633	0.5696	0.5632	0.5433	0.534	0.5427	0.5433	0.5515	0.5514	0.555	0.5529	0.5642	0.5449	0.5587
EG	Squash_Rev1	0.5717	0.5559	0.5755	0.5638	0.5602	0.5593	0.5629	0.565	0.5678	0.5566	0.5515	0.5676	0.5706	0.5582	0.5581	0.5615	0.5659	0.5671	0.5608	0.5691	0.5591	0.557	0.5631	0.5615	0.5692	0.5557	0.5615	0.5575	0.5732	0.5694	0.563	0.5768	0.5628	0.5579	0.5565	0.5656	0.5565	0.552	0.5622	0.5609	0.5517	0.5486	0.5493	0.5483	0.5494	0.553	0.5542	0.549
EH	Floof_rev1	0.5649	0.5675	0.5679	0.5559	0.5664	0.5806	0.5627	0.5693	0.5657	0.562	0.5734	0.5609	0.5685	0.5656	0.571	0.5778	0.5769	0.5693	0.5674	0.5646	0.5654	0.5652	0.5696	0.5575	0.5638	0.5621	0.5718	0.5607	0.5673	0.5644	0.5628	0.5711	0.5749	0.5655	0.5701	0.5723	0.5665	0.5596	0.5584	0.5574	0.5596	0.5514	0.5516	0.5514	0.5481	0.5668	0.548	0.5652
EH	Percival_new_6_14_2019_wp	0.5606	0.5735	0.5653	0.5641	0.5563	0.5709	0.5608	0.5585	0.5611	0.5617	0.5664	0.5558	0.5598	0.5609	0.5666	0.5646	0.5662	0.5662	0.5661	0.5586	0.5622	0.5583	0.564	0.5615	0.5641	0.5604	0.5656	0.561	0.5624	0.5669	0.5628	0.5628	0.5707	0.5664	0.5656	0.5628	0.5651	0.5601	0.5467	0.5546	0.5607	0.5563	0.5581	0.5549	0.5593	0.5585	0.5574	0.5613
EI	Cinna	0.5619	0.5603	0.5622	0.5647	0.5555	0.5657	0.5634	0.5645	0.5613	0.5681	0.5636	0.5638	0.5598	0.5625	0.5609	0.5629	0.5659	0.5645	0.5568	0.5657	0.562	0.5651	0.5621	0.5581	0.5625	0.5634	0.5594	0.5583	0.5595	0.5609	0.5643	0.5601	0.5645	0.5576	0.5619	0.5601	0.5615	0.5423	0.5304	0.5397	0.5425	0.543	0.5464	0.5436	0.5543	0.5572	0.5533	0.5592
EI	Cressida	0.5615	0.5623	0.5614	0.5658	0.5485	0.5569	0.5505	0.5618	0.5613	0.5569	0.5623	0.5625	0.5566	0.565	0.5659	0.5551	0.5556	0.5598	0.5591	0.5627	0.5669	0.566	0.5582	0.551	0.5612	0.5599	0.5562	0.5561	0.5643	0.5535	0.5619	0.5635	0.5578	0.5606	0.5638	0.5565	0.5657	0.5564	0.5489	0.5542	0.5564	0.5484	0.5469	0.5458	0.5577	0.5624	0.5565	0.566
EI	Margaery	0.5531	0.5566	0.5553	0.5561	0.5628	0.5553	0.5618	0.5538	0.5582	0.5663	0.5548	0.5573	0.561	0.5554	0.5542	0.551	0.5585	0.548	0.5581	0.5582	0.5553	0.5557	0.5574	0.5635	0.5559	0.5632	0.5518	0.5574	0.5552	0.567	0.5579	0.5509	0.5588	0.5552	0.5569	0.5586	0.5564	0.5485	0.5483	0.5587	0.5465	0.5429	0.5435	0.5427	0.5625	0.5541	0.5625	0.5585
EI	MementoMori_rev1	0.556	0.5578	0.5535	0.5609	0.5552	0.5573	0.5581	0.5583	0.5556	0.5634	0.5617	0.5628	0.5567	0.5574	0.5579	0.5544	0.5587	0.557	0.5548	0.5666	0.5556	0.5589	0.5566	0.5526	0.5545	0.5544	0.5535	0.5512	0.5593	0.5515	0.5558	0.5559	0.5564	0.5556	0.5578	0.5579	0.5573	0.5376	0.5392	0.5416	0.5379	0.5442	0.5441	0.5438	0.561	0.5673	0.5607	0.5665
EJ	Goodman_Rev1	0.5533	0.5565	0.553	0.5595	0.5478	0.556	0.5506	0.5562	0.5519	0.5523	0.5545	0.5604	0.5615	0.5565	0.558	0.5558	0.5562	0.5573	0.5585	0.5573	0.5575	0.5553	0.5538	0.5506	0.5545	0.5575	0.559	0.5558	0.5546	0.549	0.5581	0.5529	0.5577	0.5579	0.5546	0.5558	0.5559	0.563	0.5561	0.5559	0.5654	0.5676	0.5762	0.5717	0.5549	0.557	0.5549	0.5635
EJ	Johann_Rev1	0.5533	0.5564	0.5528	0.5594	0.5499	0.5559	0.5518	0.5579	0.5519	0.5527	0.5544	0.5612	0.5625	0.5565	0.558	0.5558	0.5562	0.5573	0.5584	0.5581	0.5575	0.5553	0.5537	0.5518	0.5544	0.5592	0.559	0.557	0.5545	0.5503	0.5581	0.5528	0.5592	0.5579	0.5545	0.5558	0.5559	0.563	0.5558	0.5559	0.5654	0.5676	0.5762	0.5717	0.5549	0.5592	0.5549	0.5634
EK1	ArMaWen_new_6_14_2019_wp	0.5509	0.549	0.5552	0.5499	0.5457	0.5514	0.5355	0.5425	0.5502	0.5429	0.5564	0.5474	0.5352	0.5522	0.5488	0.5627	0.5457	0.5494	0.5512	0.5517	0.547	0.546	0.5495	0.5405	0.5523	0.5341	0.5558	0.5351	0.5551	0.5332	0.5491	0.5525	0.5465	0.55	0.5447	0.5473	0.5435	0.5432	0.5495	0.5598	0.5458	0.5281	0.5288	0.5281	0.5362	0.5508	0.5361	0.5484
EK1	TinyTimothy_new_6_14_2019_wp	0.5278	0.5322	0.5256	0.5405	0.5352	0.5292	0.5354	0.5288	0.5281	0.521	0.5243	0.54	0.5257	0.5299	0.5339	0.537	0.5345	0.5266	0.5281	0.5421	0.5259	0.5351	0.5279	0.5323	0.5244	0.5281	0.5418	0.5333	0.529	0.5337	0.5308	0.5282	0.5188	0.5317	0.5308	0.5282	0.5258	0.5517	0.5371	0.5448	0.5517	0.5225	0.5216	0.5225	0.5246	0.515	0.5246	0.5195
EK2	Akoni_Rev1	0.5521	0.5541	0.5558	0.5461	0.552	0.5496	0.5539	0.5563	0.5537	0.551	0.55	0.5508	0.5532	0.5506	0.5557	0.5516	0.5493	0.5575	0.5573	0.5535	0.5541	0.5526	0.55	0.5467	0.5548	0.5529	0.5495	0.5432	0.5538	0.5496	0.5515	0.5543	0.5491	0.5565	0.5544	0.5518	0.5544	0.5357	0.537	0.5428	0.5355	0.553	0.5505	0.5483	0.5379	0.5388	0.5379	0.5418
EL	Camille_rev1	0.5416	0.5387	0.5433	0.5445	0.5169	0.5279	0.5316	0.5409	0.5413	0.5247	0.5307	0.5369	0.5246	0.5438	0.5413	0.5424	0.5323	0.5384	0.5385	0.5406	0.5404	0.5381	0.5401	0.5284	0.5385	0.5227	0.5357	0.5281	0.5432	0.5287	0.5331	0.5406	0.5378	0.5421	0.541	0.5387	0.538	0.5254	0.5215	0.5253	0.5221	0.5389	0.5389	0.5393	0.5468	0.5283	0.5473	0.5243
EL	Count_rev1	0.5141	0.5177	0.5176	0.5128	0.5051	0.513	0.506	0.5127	0.513	0.5093	0.517	0.5116	0.503	0.5163	0.5167	0.5142	0.5147	0.518	0.5105	0.5132	0.5203	0.5161	0.5151	0.5004	0.5099	0.5043	0.5096	0.5084	0.514	0.5044	0.5127	0.5172	0.5097	0.5191	0.5148	0.5143	0.5138	0.5199	0.5185	0.5185	0.5236	0.5264	0.5248	0.5244	0.521	0.5234	0.521	0.5216
Sing	Appa_Rev	0.5551	0.5484	0.5519	0.549	0.5556	0.555	0.5625	0.5472	0.5512	0.5582	0.5551	0.5436	0.5581	0.5474	0.5507	0.5578	0.5513	0.5563	0.5515	0.5495	0.5473	0.5492	0.5561	0.5566	0.5528	0.5592	0.5545	0.5643	0.5557	0.5597	0.551	0.5576	0.5478	0.5466	0.5487	0.5542	0.5484	0.5451	0.5349	0.543	0.5451	0.5366	0.5373	0.5373	0.5488	0.571	0.5486	0.5678
sing	Burro_rev	0.5542	0.5468	0.5527	0.552	0.5595	0.55	0.5634	0.5492	0.5517	0.5652	0.5463	0.5515	0.5632	0.5461	0.5483	0.5556	0.5432	0.5533	0.5501	0.5521	0.546	0.5492	0.5544	0.5533	0.5502	0.554	0.5622	0.5584	0.5542	0.5642	0.5519	0.5479	0.5534	0.5463	0.5491	0.5579	0.547	0.5573	0.5555	0.5524	0.5537	0.536	0.5378	0.5412	0.5484	0.5508	0.5484	0.5461
sing	Hendrix_rev	0.556	0.5583	0.5576	0.5596	0.5529	0.558	0.5507	0.5558	0.5556	0.5569	0.5601	0.558	0.5551	0.5559	0.5583	0.5592	0.5567	0.5581	0.5583	0.5598	0.5571	0.5569	0.5522	0.5546	0.558	0.5633	0.5622	0.5539	0.5535	0.5543	0.5552	0.5542	0.5571	0.5561	0.5578	0.561	0.5579	0.5534	0.5573	0.5505	0.5554	0.5538	0.5553	0.5529	0.5535	0.5617	0.5523	0.5577
sing	Triscuit_rev	0.5589	0.5627	0.556	0.5554	0.5537	0.5627	0.5443	0.5585	0.558	0.5486	0.5576	0.5546	0.5523	0.5586	0.5648	0.5616	0.559	0.5585	0.5598	0.5531	0.5632	0.5609	0.5592	0.5475	0.5571	0.5456	0.5627	0.5487	0.5672	0.5517	0.5577	0.5589	0.5574	0.5647	0.5634	0.5578	0.5631	0.5541	0.5476	0.5477	0.5528	0.5329	0.5329	0.5325	0.5462	0.5406	0.5462	0.5487
sing	ValentiniPuff_rev	0.562	0.5462	0.5562	0.5591	0.565	0.5554	0.5523	0.551	0.5559	0.5504	0.554	0.5631	0.5609	0.5553	0.5519	0.561	0.5515	0.5539	0.5539	0.562	0.5442	0.557	0.5594	0.5559	0.5584	0.562	0.558	0.5549	0.5557	0.5612	0.5518	0.5576	0.5524	0.5492	0.5442	0.5541	0.5465	0.5543	0.5522	0.5597	0.5556	0.5516	0.5529	0.5513	0.5489	0.5553	0.5489	0.5529
sing	Zeta1847_rev	0.5729	0.5735	0.5715	0.5725	0.5785	0.5691	0.581	0.5761	0.5734	0.579	0.5709	0.5726	0.5791	0.576	0.5754	0.57	0.5729	0.5742	0.5742	0.5756	0.5741	0.5742	0.5719	0.5753	0.5703	0.5825	0.5712	0.5753	0.5715	0.5757	0.573	0.5713	0.5674	0.5756	0.5733	0.5735	0.5741	0.5719	0.5746	0.5669	0.5734	0.5529	0.5531	0.5533	0.5636	0.5542	0.5637	0.5566
[truncated: 67 more columns]
