# Supplementary material for: Genomic diversity of bacteriophages infecting Microbacterium spp
Source: PLoS One. 2020 Jun 18;15(6):e0234636. doi: 10.1371/journal.pone.0234636 (PMC7302621; doi:10.1371/journal.pone.0234636)
Supplement: S2 Table — Pairwise gene content similarity was calculated by identifying the number of phams that are present in both phages, dividing that number by the number of total phams present in each phage, then averaging the two values. (XLSX) [file pone.0234636.s002.xlsx]

## Sheet: Sheet1
	AlexAdler (EA1)	Antoinette (EA1)	Aubergine (EA1)	AxiPup (EA1)	Baines (EA1)	Balsa (EA1)	Bandik (EA1)	BeeBee8 (EA1)	Bonino (EA1)	Dave (EA1)	Espinosa (EA1)	Etna (EA1)	Gargoyle (EA1)	Gelo (EA1)	Hamlet (EA1)	Ilzat (EA1)	Kale (EA1)	Knox (EA1)	Ludgate (EA1)	Martin (EA1)	Nagem (EA1)	Nattles (EA1)	Oats (EA1)	Papafritta (EA1)	Peep (EA1)	Peppino (EA1)	PuppyEggo (EA1)	Raccoon (EA1)	Raptor (EA1)	Redfield (EA1)	Robinson (EA1)	Schnapsidee (EA1)	StingRay (EA1)	Superfresh (EA1)	Teagan (EA1)	TeddyBear (EA1)	Tenda (EA1)	Andromedas (EA2)	ColaCorta (EA2)	Eleri (EA2)	Sansa (EA2)	Casey (EA3)	Pajaza (EA3)	Pikmin (EA3)	Golden (EA4)	Koji (EA4)	Lucky3 (EA4)	Sinatra (EA4)	Neferthena (EA5)
AlexAdler	AlexAdler (EA1)	95.2	94.4	98.4	94.4	81.6	98.4	81.9	94.4	96.8	94.4	81	98.4	94.4	79.4	91.2	94.4	98.4	98.4	98.4	100	94.4	94.4	91.2	96.8	81	98.4	81	98.4	82.5	96.8	82.5	91.2	95.2	98.4	94.4	94.4	60.3	60.3	60.3	59.2	57.4	57.4	57.4	58	60.7	58	56.8	40
Antoinette		Antoinette (EA1)	89.6	96.8	89.6	78.4	95.2	78.8	89.6	98.4	89.6	77.8	96.8	89.6	77.8	89.6	89.6	95.2	95.2	96.8	95.2	89.6	89.6	89.6	96.8	77.8	95.2	77.8	96.8	79.4	96.8	79.4	91.2	95.2	96.8	89.6	89.6	60.3	60.3	60.3	59.2	57.4	57.4	57.4	58	60.7	58	56.8	40
Aubergine			Aubergine (EA1)	92.8	100	82.3	92.8	82.6	100	91.2	100	81.6	92.8	100	80	96.8	100	92.8	92.8	92.8	94.4	100	100	96.8	91.2	81.6	92.8	81.6	92.8	83.2	91.2	83.2	96.8	89.6	92.8	100	100	60.8	60.8	60.8	59.7	57.9	57.9	57.9	58.4	62.9	58.4	57.2	40.3
AxiPup				AxiPup (EA1)	92.8	80	98.4	80.3	92.8	98.4	92.8	79.4	100	92.8	77.8	92.8	92.8	98.4	98.4	100	98.4	92.8	92.8	92.8	96.8	79.4	98.4	79.4	100	81	98.4	81	92.8	95.2	100	92.8	92.8	60.3	60.3	60.3	59.2	57.4	57.4	57.4	58	60.7	58	56.8	40
Baines					Baines (EA1)	82.3	92.8	82.6	100	91.2	100	81.6	92.8	100	80	96.8	100	92.8	92.8	92.8	94.4	100	100	96.8	91.2	81.6	92.8	81.6	92.8	83.2	91.2	83.2	96.8	89.6	92.8	100	100	60.8	60.8	60.8	59.7	57.9	57.9	57.9	58.4	62.9	58.4	57.2	40.3
Balsa						Balsa (EA1)	80	95.3	82.3	78.4	82.3	94.4	80	82.3	97.6	82.3	82.3	80	80	80	81.6	82.3	82.3	82.3	78.4	97.6	80	99.2	80	96	78.4	96	79	78.4	80	82.3	82.3	57.6	57.6	57.6	58.1	56.2	56.2	56.2	60.1	64.6	60.1	58.9	41.9
Bandik							Bandik (EA1)	80.3	92.8	96.8	92.8	79.4	98.4	92.8	77.8	91.2	92.8	100	100	98.4	98.4	92.8	92.8	91.2	98.4	79.4	100	79.4	98.4	81	96.8	81	91.2	96.8	98.4	92.8	92.8	60.3	60.3	60.3	59.2	57.4	57.4	57.4	58	60.7	58	56.8	40
BeeBee8								BeeBee8 (EA1)	82.6	78.8	82.6	96.1	80.3	82.6	94.5	82.6	82.6	80.3	80.3	80.3	81.9	82.6	82.6	82.6	78.8	96.1	80.3	96.1	80.3	99.2	78.8	99.2	79.4	78.8	80.3	82.6	82.6	58.3	58.3	58.3	57.2	55.4	55.4	55.4	59.2	63.6	59.2	58.1	41.3
Bonino									Bonino (EA1)	91.2	100	81.6	92.8	100	80	96.8	100	92.8	92.8	92.8	94.4	100	100	96.8	91.2	81.6	92.8	81.6	92.8	83.2	91.2	83.2	96.8	89.6	92.8	100	100	60.8	60.8	60.8	59.7	57.9	57.9	57.9	58.4	62.9	58.4	57.2	40.3
Dave										Dave (EA1)	91.2	77.8	98.4	91.2	77.8	91.2	91.2	96.8	96.8	98.4	96.8	91.2	91.2	91.2	98.4	77.8	96.8	77.8	98.4	79.4	98.4	79.4	92.8	96.8	98.4	91.2	91.2	60.3	60.3	60.3	59.2	57.4	57.4	57.4	58	60.7	58	56.8	40
Espinosa											Espinosa (EA1)	81.6	92.8	100	80	96.8	100	92.8	92.8	92.8	94.4	100	100	96.8	91.2	81.6	92.8	81.6	92.8	83.2	91.2	83.2	96.8	89.6	92.8	100	100	60.8	60.8	60.8	59.7	57.9	57.9	57.9	58.4	62.9	58.4	57.2	40.3
Etna												Etna (EA1)	79.4	81.6	92.1	81.6	81.6	79.4	79.4	79.4	81	81.6	81.6	81.6	77.8	96.8	79.4	93.7	79.4	96.8	77.8	96.8	78.4	77.8	79.4	81.6	81.6	58.7	58.7	58.7	57.6	55.8	55.8	55.8	59.6	64.1	59.6	58.5	41.6
Gargoyle													Gargoyle (EA1)	92.8	77.8	92.8	92.8	98.4	98.4	100	98.4	92.8	92.8	92.8	96.8	79.4	98.4	79.4	100	81	98.4	81	92.8	95.2	100	92.8	92.8	60.3	60.3	60.3	59.2	57.4	57.4	57.4	58	60.7	58	56.8	40
Gelo														Gelo (EA1)	80	96.8	100	92.8	92.8	92.8	94.4	100	100	96.8	91.2	81.6	92.8	81.6	92.8	83.2	91.2	83.2	96.8	89.6	92.8	100	100	60.8	60.8	60.8	59.7	57.9	57.9	57.9	58.4	62.9	58.4	57.2	40.3
Hamlet															Hamlet (EA1)	80	80	77.8	77.8	77.8	79.4	80	80	80	77.8	95.2	77.8	98.4	77.8	95.2	79.4	95.2	80	77.8	77.8	80	80	57.1	57.1	57.1	57.6	55.8	55.8	55.8	59.6	64.1	59.6	58.5	41.6
Ilzat																Ilzat (EA1)	96.8	91.2	91.2	92.8	91.2	96.8	96.8	100	89.6	81.6	91.2	81.6	92.8	83.2	91.2	83.2	96.8	88	92.8	96.8	96.8	60.8	60.8	60.8	59.7	56.2	56.2	56.2	60.1	64.6	60.1	58.9	41.9
Kale																	Kale (EA1)	92.8	92.8	92.8	94.4	100	100	96.8	91.2	81.6	92.8	81.6	92.8	83.2	91.2	83.2	96.8	89.6	92.8	100	100	60.8	60.8	60.8	59.7	57.9	57.9	57.9	58.4	62.9	58.4	57.2	40.3
Knox																		Knox (EA1)	100	98.4	98.4	92.8	92.8	91.2	98.4	79.4	100	79.4	98.4	81	96.8	81	91.2	96.8	98.4	92.8	92.8	60.3	60.3	60.3	59.2	57.4	57.4	57.4	58	60.7	58	56.8	40
Ludgate																			Ludgate (EA1)	98.4	98.4	92.8	92.8	91.2	98.4	79.4	100	79.4	98.4	81	96.8	81	91.2	96.8	98.4	92.8	92.8	60.3	60.3	60.3	59.2	57.4	57.4	57.4	58	60.7	58	56.8	40
Martin																				Martin (EA1)	98.4	92.8	92.8	92.8	96.8	79.4	98.4	79.4	100	81	98.4	81	92.8	95.2	100	92.8	92.8	60.3	60.3	60.3	59.2	57.4	57.4	57.4	58	60.7	58	56.8	40
Nagem																					Nagem (EA1)	94.4	94.4	91.2	96.8	81	98.4	81	98.4	82.5	96.8	82.5	91.2	95.2	98.4	94.4	94.4	60.3	60.3	60.3	59.2	57.4	57.4	57.4	58	60.7	58	56.8	40
Nattles																						Nattles (EA1)	100	96.8	91.2	81.6	92.8	81.6	92.8	83.2	91.2	83.2	96.8	89.6	92.8	100	100	60.8	60.8	60.8	59.7	57.9	57.9	57.9	58.4	62.9	58.4	57.2	40.3
Oats																							Oats (EA1)	96.8	91.2	81.6	92.8	81.6	92.8	83.2	91.2	83.2	96.8	89.6	92.8	100	100	60.8	60.8	60.8	59.7	57.9	57.9	57.9	58.4	62.9	58.4	57.2	40.3
Papafritta																								Papafritta (EA1)	89.6	81.6	91.2	81.6	92.8	83.2	91.2	83.2	96.8	88	92.8	96.8	96.8	60.8	60.8	60.8	59.7	56.2	56.2	56.2	60.1	64.6	60.1	58.9	41.9
Peep																									Peep (EA1)	77.8	98.4	77.8	96.8	79.4	96.8	79.4	91.2	98.4	96.8	91.2	91.2	60.3	60.3	60.3	59.2	57.4	57.4	57.4	58	60.7	58	56.8	40
Peppino																										Peppino (EA1)	79.4	96.8	79.4	96.8	77.8	96.8	78.4	77.8	79.4	81.6	81.6	57.1	57.1	57.1	57.6	55.8	55.8	55.8	59.6	64.1	59.6	58.5	41.6
PuppyEggo																											PuppyEggo (EA1)	79.4	98.4	81	96.8	81	91.2	96.8	98.4	92.8	92.8	60.3	60.3	60.3	59.2	57.4	57.4	57.4	58	60.7	58	56.8	40
Raccoon																												Raccoon (EA1)	79.4	96.8	77.8	96.8	78.4	77.8	79.4	81.6	81.6	57.1	57.1	57.1	57.6	55.8	55.8	55.8	59.6	64.1	59.6	58.5	41.6
Raptor																													Raptor (EA1)	81	98.4	81	92.8	95.2	100	92.8	92.8	60.3	60.3	60.3	59.2	57.4	57.4	57.4	58	60.7	58	56.8	40
Redfield																														Redfield (EA1)	79.4	100	80	79.4	81	83.2	83.2	58.7	58.7	58.7	57.6	55.8	55.8	55.8	59.6	64.1	59.6	58.5	41.6
Robinson																															Robinson (EA1)	79.4	94.4	95.2	98.4	91.2	91.2	60.3	60.3	60.3	59.2	57.4	57.4	57.4	58	60.7	58	56.8	40
Schnapsidee																																Schnapsidee (EA1)	80	79.4	81	83.2	83.2	58.7	58.7	58.7	57.6	55.8	55.8	55.8	59.6	64.1	59.6	58.5	41.6
StingRay																																	StingRay (EA1)	89.6	92.8	96.8	96.8	60.8	60.8	60.8	59.7	57.9	57.9	57.9	58.4	62.9	58.4	57.2	40.3
Superfresh																																		Superfresh (EA1)	95.2	89.6	89.6	60.3	60.3	60.3	59.2	59.1	59.1	59.1	59.6	62.4	59.6	58.5	40
Teagan																																			Teagan (EA1)	92.8	92.8	60.3	60.3	60.3	59.2	57.4	57.4	57.4	58	60.7	58	56.8	40
TeddyBear																																				TeddyBear (EA1)	100	60.8	60.8	60.8	59.7	57.9	57.9	57.9	58.4	62.9	58.4	57.2	40.3
Tenda																																					Tenda (EA1)	60.8	60.8	60.8	59.7	57.9	57.9	57.9	58.4	62.9	58.4	57.2	40.3
Andromedas																																						Andromedas (EA2)	100	98.4	96	46	46	46	58	59	58	56.8	41.6
ColaCorta																																							ColaCorta (EA2)	98.4	96	46	46	46	58	59	58	56.8	41.6
Eleri																																								Eleri (EA2)	97.6	46	46	46	58	59	58	56.8	41.6
Sansa																																									Sansa (EA2)	48	48	48	60.1	61.2	60.1	58.9	41.9
Casey																																										Casey (EA3)	100	100	63.3	67.9	63.3	62.1	41.4
Pajaza																																											Pajaza (EA3)	100	63.3	67.9	63.3	62.1	41.4
Pikmin																																												Pikmin (EA3)	63.3	67.9	63.3	62.1	41.4
Golden																																													Golden (EA4)	89.5	100	97.4	45.1
Koji																																														Koji (EA4)	89.5	88.5	47.6
Lucky3																																															Lucky3 (EA4)	97.4	45.1
Sinatra																																																Sinatra (EA4)	43.8
Neferthena																																																	Neferthena (EA5)
Chepli
Theresita
Schubert
Armstrong
Arroyo
Bernstein
Brahms
Coltrane
Didgeridoo
Dismas
Eden
Elva
Kieran
Rollins
Fireman
KaiHaiDragon
Metamorphoo
Paschalis
Quhwah
RobsFeet
Alleb
Hortus1
Jacko
OlinDD
Pioneer3
Tandem
Fork
Lyell
Musetta
BonaeVitae
BurtonThePup
Dongwon
Efeko
KayPaulus
Miaurora
Minima
Noelani
PaoPu
Quaker
Scamander
TimoTea
VitulaEligans
AnnaSerena
Krampus
Hyperion
OneinaGillian
Squash
Floof
Percival
Cinna
Cressida
Margaery
MementoMori
Goodman
Johann
ArMaWen
TinyTimothy
Akoni
Camille
Count
Appa
Burro
Hendrix
Min1
Triscuit
ValentiniPuff
Zeta1847
[truncated: 68 more columns]
